# Supplementary material for: S100A4/FSP1: A Prognostic Marker and a Promising Target for Antitumor Therapy
Source: Int J Mol Sci. 2025 Sep 25;26(19):9370. doi: 10.3390/ijms26199370 (PMC12524625; doi:10.3390/ijms26199370)
Supplement: Supplementary file 1 [file ijms-26-09370-s001.zip]

Archive with 1 entries (1 files):
- ijms-3864786-supplementary.pdf
